# Supplementary material for: Intraperitoneally Administered Vancomycin in Patients with Peritoneal Dialysis-Associated Peritonitis: Population Pharmacokinetics and Dosing Implications
Source: Pharmaceutics. 2023 May 2;15(5):1394. doi: 10.3390/pharmaceutics15051394 (PMC10222948; doi:10.3390/pharmaceutics15051394)
Supplement: Supplementary file 1 [file pharmaceutics-15-01394-s001.zip]

Archive with 1 entries (1 files):
- pharmaceutics-2360712-supplementary.pdf
